# Supplementary material for: LL-37 Triggers Antimicrobial Activity in Human Platelets
Source: Int J Mol Sci. 2023 Feb 1;24(3):2816. doi: 10.3390/ijms24032816 (PMC9917488; doi:10.3390/ijms24032816)
Supplement: Supplementary file 1 [file ijms-24-02816-s001.zip]

Archive with 1 entries (1 files):
- ijms-2168707-supplementary.pdf
